# Supplementary material for: Normative data for the EORTC QLQ-C30 from the Austrian general population
Source: Health Qual Life Outcomes. 2020 Aug 12;18:275. doi: 10.1186/s12955-020-01524-8 (PMC7425034; doi:10.1186/s12955-020-01524-8)
Supplement: Supplementary file 1 — Additional file 1. [file 12955_2020_1524_MOESM1_ESM.xlsx]

## Sheet: Individual-level calculation
					Parameter	Value
					Sex:	female
					Age (in years)	50
					Health condition:	No health conditions
					EORTC QLQ-C30 Scale	Predicted mean score
					Physical functioning	93.046	93.046
					Role functioning	94.639	94.639
					Emotional functioning	81.892	81.892
					Cognitive functioning	97.088	97.088
					Social functioning	97.4	97.4
					Global health/QOL	73.598	73.598
					Fatigue	16.754	16.754
					Nausea/vomiting	0	-1.101
					Pain	11.726	11.726
					Dyspnea	7.052	7.052
					Insomnia	18.397	18.397
					Appetite loss	0.26	0.26
					Constipation	4.859	4.859
					Diarrhea	5.758	5.758
					Financial difficulties	0.691	0.691
					Note: Predicted values are limited to the scale range of 0 to 100.
	female	No health conditions
	male	At least one health condition
	1	0
For reference: The regression table from the publication
Table 4: Regression model for predicting EORTC QLQ-C30 scores using age. sex. and the presence of health conditions
	Intercept	Sex	Age*	Age squared	Age-by-sex	Health conditions
Physical functioning	84.533	0.463	0.564	-0.007	-0.053	-7.443
Role functioning	90.685	-3.946	0.378	-0.005	0.03	-11.821
Emotional functioning	83.923	-6.531	-0.272	0.006	0.062	-14.523
Cognitive functioning	81.214	-2.626	0.567	-0.005	0.053	-10.696
Social functioning	92.991	4.809	0.026	0.001	-0.084	-11.907
Global health/QOL	79.543	-5.945	0.156	-0.001	0.064	-16.45
Fatigue	34.835	0.769	-0.631	0.004	0.054	15.793
Nausea/vomiting	7.393	3.556	-0.283	0.002	-0.058	3.455
Pain	8.274	-0.048	-0.02	0.001	0.04	20.817
Dyspnea	2.883	-4.231	-0.01	0.001	0.128	9.932
Insomnia	-4.711	8.358	0.588	-0.005	-0.043	15.569
Appetite loss	15.318	9.242	-0.708	0.007	-0.128	7.158
Constipation	2.587	5.172	-0.064	0.001	-0.044	3.769
Diarrhea	6.984	3.574	-0.001	0	-0.095	4.532
Financial difficulties	6.042	0.449	-0.145	0	0.029	8.99

## Sheet: Group-level calculation
					Parameter	Value
					Sex: Please enter the percentage of women in the sample	0.5
					Mean age of the sample (in years)	50
					Health condition: Please enter the percentage of individuals with at least one health condition in the sample	0.5
					EORTC QLQ-C30 Scale	Predicted mean score
					Physical functioning	90.418	90.418
					Role functioning	89.9515	89.9515
					Emotional functioning	76.346	76.346
					Cognitive functioning	91.728	91.728
					Social functioning	91.142	91.142
					Global health/QOL	68.3455	68.3455
					Fatigue	22.916	22.916
					Nausea/vomiting	0.2985	0.2985
					Pain	21.1585	21.1585
					Dyspnea	10.9335	10.9335
					Insomnia	23.0775	23.0775
					Appetite loss	2.418	2.418
					Constipation	5.2575	5.2575
					Diarrhea	8.612	8.612
					Financial difficulties	4.2365	4.2365
					Note: Predicted values are limited to the scale range of 0 to 100.
	female	No health conditions
	male	At least one health condition
For reference: The regression table from the publication
Table 4: Regression model for predicting EORTC QLQ-C30 scores using age. sex. and the presence of health conditions
	Intercept	Sex	Age*	Age squared	Age-by-sex	Health conditions
Physical functioning	84.533	0.463	0.564	-0.007	-0.053	-7.443
Role functioning	90.685	-3.946	0.378	-0.005	0.03	-11.821
Emotional functioning	83.923	-6.531	-0.272	0.006	0.062	-14.523
Cognitive functioning	81.214	-2.626	0.567	-0.005	0.053	-10.696
Social functioning	92.991	4.809	0.026	0.001	-0.084	-11.907
Global health/QOL	79.543	-5.945	0.156	-0.001	0.064	-16.45
Fatigue	34.835	0.769	-0.631	0.004	0.054	15.793
Nausea/vomiting	7.393	3.556	-0.283	0.002	-0.058	3.455
Pain	8.274	-0.048	-0.02	0.001	0.04	20.817
Dyspnea	2.883	-4.231	-0.01	0.001	0.128	9.932
Insomnia	-4.711	8.358	0.588	-0.005	-0.043	15.569
Appetite loss	15.318	9.242	-0.708	0.007	-0.128	7.158
Constipation	2.587	5.172	-0.064	0.001	-0.044	3.769
Diarrhea	6.984	3.574	-0.001	0	-0.095	4.532
Financial difficulties	6.042	0.449	-0.145	0	0.029	8.99
